# Supplementary material for: Biological relevance and methodological implications of unexpected hearing thresholds in a diving bird
Source: Sci Rep. 2024 Dec 23;14:30592. doi: 10.1038/s41598-024-82942-2 (PMC11666583; doi:10.1038/s41598-024-82942-2)
Supplement: Supplementary file 2 — Supplementary Material 2 [file 41598_2024_82942_MOESM2_ESM.r]

library('dplyr')
library('psych')
library('plotROC')
library('ggplot2')
library('psycho')
library('quickpsy')


## Define working directory
setwd('C:/Users/HeRo/Documents/Projects/PhD Penguin/1. Psychophysical audiogram in air/Dropbox/Documents/Psychoanalysis')

df<-read.csv("sumdat_new_3000_20211109_excludeless5trials_combinedJFGL20220704_sc_excludefphigher35__20221205_sc_cum_sumdat_7c_20221205_cleaned_SDT_20221209.csv")
##add pch
df$pch[df$Participant=='Frieda']<-16
df$pch[df$Participant=='Gustel']<-17
df$pch[df$Participant=='Lemmy']<-8
df$pch[df$Participant=='Jakob']<-15

df_plot1<- subset(df,frequency== '2000')
df_plot1.5<-subset(df,frequency=='500')
df_plot2<-  df%>%filter(df$Participant == 'Jakob' & df$frequency == '1000')
df_plot3<- df%>%filter(df$frequency == '250')
       df_plot3<-  subset(df_plot3, Participant!='Jakob')

 df_plot<- rbind(df_plot3, df_plot1.5,df_plot2,df_plot1)

 #df_plot<-df

 #save as jpg or pdf
jpeg('SDT_FA35_20230216_pi_500_2000_6_4.jpg', width = 14, height =  14, units = "cm", res = 300 )
 #pdf('SDT_FA35_20230216_pi_500_2000_6_all.pdf')

par(mfrow=c(2,2))

for (j in 1:length(unique(df_plot$frequency))){
  freq<-unique(df_plot$frequency)[j]
  dfsc_filter<- df_plot%>%subset(df_plot$frequency==freq) ##filter for frequency
  for (i in 1:length(unique(dfsc_filter$Participant))){
    participant<-unique(dfsc_filter$Participant)[i]  ###filter for participant
    col<-unique(dfsc_filter$colour)[i]               ###filter for participants colour
    pch<- unique(dfsc_filter$pch)[i]                ###filter for participants symbol
    dfsc_plot<-dfsc_filter%>%subset(dfsc_filter$Participant==participant)
    md <- glm(dfsc_plot$sum_tp ~ (as.numeric(dfsc_plot$intensity)),family = binomial(link = 'probit'))
    #md <- lm(dfsc_plot$sum_tp ~ (as.numeric(dfsc_plot$intensity)))
    b0 <- (summary(md)$coef[1,1])
    b1 <- (summary(md)$coef[2,1])


  if(i==1){
    plot(dfsc_plot$sum_tp~dfsc_plot$intensity, col= col, ylim = c(0,1), xlim = c(-10,85), type= 'o',pch = pch, cex = 0.7,xlab = 'intensity [dB rms re 20�Pa]', ylab ='hit rate')# with line between points#pch = pch
    title(main = paste(freq," Hz ,35% FA-rate sc-type ", sep=""), cex.main = 0.9 )
    abline(h=(dfsc_plot$sum_tp = 0.5), col = "red", lwd = 1.5, lty= 3)
    abline(md, col = dfsc_plot$colour[1], lw = 1.2, lty = 1)

    #legend("bottomright", legend = paste('b0 = ',round(as.numeric(summary(md)$coef[1,1]),3), ', b1 = ',round(as.numeric(summary(md)$coef[2,1]),3)))#, ', x1 =',round((((df_filter$sum_tp = 0.5)-(b0))/b1),2)))
    #legend("topleft", legend = paste('y0.5 =',round((((dfsc_plot$sum_tp = 0.5)-(b0))/b1),2)))


    }else{

      points(dfsc_plot$sum_tp~dfsc_plot$intensity, col= col[1], ylim = c(0,1), xlim = c(-10,85), type= 'o',pch = pch[1],cex = 0.7, xlab = 'intensity [dB rms re 20�Pa]', ylab ='hit rate')# with line between points#pch = pch
      title(main = paste(freq," Hz ,35% FA-rate sc-type ", sep=""), cex.main = 0.9)
      abline(h=(dfsc_plot$sum_tp = 0.5), col = "red", lwd = 1.5, lty= 3)
      abline(md, col = dfsc_plot$colour[1], lw = 1.2, lty = 1)

    }
  }

legend("bottomright", legend = c("Jakob", "Frieda", "Gustel", "Lemmy"), col = c("#FF5733", "#F4D037","#28B463","#3498DB")
        ,lty = c(1,1,1,1), pch= c(15,16,17,8), cex = 0.5, pt.cex = 1.2, inset = 0)
}
dev.off()
