# Supplementary material for: Biological relevance and methodological implications of unexpected hearing thresholds in a diving bird
Source: Sci Rep. 2024 Dec 23;14:30592. doi: 10.1038/s41598-024-82942-2 (PMC11666583; doi:10.1038/s41598-024-82942-2)
Supplement: Supplementary file 4 — Supplementary Material 4 [file 41598_2024_82942_MOESM4_ESM.xlsx]

## Sheet: Tabelle1
id	frequency	y0.5	yd1	yd1.4	ydprob0.5	colour	session type	FA rate cut	y0.5 is with fixed hit rate 50% and glm binomial probit fit
Frieda	125	83.07	-0.36	66.69	57.09	#F4D037	sc	35	dprime is with gaussian identity fit
Frieda	250	33.94	21.02	29.84	23.33	#F4D038	sc	35
Frieda	500	75.25	49.76	73.84	57.04	#F4D039	sc	35
Frieda	1000	40.71	22.58	45.57	33.03	#F4D040	sc	35
Frieda	2000	3.93	-89.9	-27.59	37.29	#F4D041	sc	35
Frieda	4000	23.69	-8.96	13.32	22.99	#F4D042	sc	35
Frieda	8000	31.67	4.23	44.87	24.95	#F4D043	sc	35
Frieda	10000	62.41	23.56	70.66	53.88	#F4D044	sc	35
Gustel	125	118.25	57.42	74.05	47.33	#28B463	sc	35
Gustel	250	39.91	34.07	46.84	34.85	#28B464	sc	35
Gustel	500	69.29	51.27	61.27	61.93	#28B465	sc	35
Gustel	2000	32.23	-12.47	23.03	21.35	#28B466	sc	35
Gustel	4000	28.26	8.56	23.1	19.41	#28B467	sc	35
Jakob	250	1.47	-22.19	11.37	28.91	#FF5733	sc	35
Jakob	500	51.69	32.77	41.89	61.53	#FF5734	sc	35
Jakob	1000	21.12	-44.12	-7.11	39.58	#FF5735	sc	35
Jakob	2000	15.74	1.72	12.85	19.99	#FF5736	sc	35
Jakob	4000	44.17	-65.7	32.88	74.36	#FF5737	sc	35
Jakob	8000	32.24	21.14	25.69	32.25	#FF5738	sc	35
Lemmy	250	36.51	32.23	38.38	35.65	#3498DB	sc	35
Lemmy	500	60.18	56.37	65.32	60.37	#3498DB	sc	35
Lemmy	2000	9.46	-67.74	-12.53	15.57	#3498DB	sc	35
Lemmy	3000	22.03	15.65	25.31	22.92	#3498DB	sc	35
Lemmy	4000	33.44	20.1	30.63	32.88	#3498DB	sc	35

## Sheet: Tabelle3
		Frequency	125	250	500	1000	2000	3000	4000	8000	10000
ID	Threshold cut	Threshold values [dB rms re 20µPa]															250	500	1000	2000	4000	8000	250	500	2000	3000	4000
Frieda	y hr0.5		83.07	33.94	75.25	40.71	3.93		23.69	31.67	62.41
Frieda	y d'1		-0.36	21.02	49.76	22.58	-89.9		-8.96	4.23	23.56
Frieda	y d'1.4		66.69	29.84	73.84	45.57	-27.59		13.32	44.87	70.66
Frieda	y hrprob0.5		82.3	33.94	82.36	46.44	35.49		35.16	40.67	70.45
Frieda	y d'prob0.5		57.09	23.33	57.04	33.03	37.29		22.99	24.95	53.88
Frieda	SD		30.6625	5.35957	12.2072	8.91967	47.2782		14.8162	14.316	17.444
Gustel	y hr0.5		118.25	39.91	69.29		32.23		28.26
Gustel	y d'1		57.42	34.07	51.27		-12.47		8.56
Gustel	y d'1.4		74.05	46.84	61.27		23.03		23.1
Gustel	y hrprob0.5		104.17	44	74.08		44.41		30.06
Gustel	y d'prob0.5		47.33	34.85	61.93		21.35		19.41
Gustel	SD		27.0538	4.98917	7.77751		18.9531		7.65021
Jakob	y hr0.5			1.47	51.69	21.12	15.74		44.17	32.24
Jakob	y d'1			-22.19	32.77	-44.12	1.72		-65.7	21.14
Jakob	y d'1.4			11.37	41.89	-7.11	12.85		32.88	25.69
Jakob	y hrprob0.5			35.67	62.15	33.97	25.63		378.21	34.05
Jakob	y d'pob0.5			28.91	61.53	39.58	19.99		74.36	32.25
Jakob	SD			20.6005	11.3672	30.9397	7.99065		150.251	4.88407
Lemmy	y hr0.5			36.51	60.18		9.46	22.03	33.44
Lemmy	y d'1			32.23	56.37		-67.74	15.65	20.1
Lemmy	y d'1.4			38.38	65.32		-12.53	25.31	30.63
Lemmy	y hrprob0.5			40.93	67.16		27.46	28.93	39.86
Lemmy	y d'prob0.5			35.65	60.37		15.57	22.92	32.88
Lemmy	SD			2.89229	3.87923		33.6967	4.36957	6.42191
	mean hr0.5		100.66	36.7867	64.1025	30.915	15.34	22.03	32.39	31.955	62.41
	SD hr0.5		17.59	2.44508	8.95312	9.795	10.6089	0	7.62591	0.285	0
	mean d'1		28.53	16.2825	47.5425	-10.77	-42.0975	15.65	-11.5	12.685	23.56
	SD d'1		28.89	22.7667	8.8736	33.35	37.8826	0	32.9585	8.455	0
	mean d'1.4		70.37	31.6075	60.58	19.23	-1.06	25.31	24.9825	35.28	70.66
	SD d'1.4		3.68	13.1394	11.7056	26.34	20.0575	0	7.64563	9.59	0
	mean hrprob0.5		93.235	38.635	71.4375	40.205	33.2475	28.93	120.822	37.36	70.45
	SD hrprob0.5		10.935	4.02755	7.59668	6.235	7.43558	0	148.643	3.31	0
	mean d'prob0.5		52.21	30.685	60.2175	36.305	23.55	22.92	37.41	28.6	53.88
	SD d'prob0.5		4.88	4.98109	1.92192	3.275	8.21556	0	21.8961	3.65	0
	mean overall		69.001	30.7993	60.776	23.177	5.796	22.968	40.821	29.176	56.192
	SD overall		9.27827	7.60773	3.23509	11.8619	11.4437	0	53.3012	3.46116	0
	robust mean overall		79.1187	34.4285	60.776	35.8083	24.0458	22.968	28.6863	29.176	56.192
	robust SD overall		5.53432	4.13671	3.23509	2.66553	1.35016	0	0.00986046	3.21515	0
	robust values mean overall		74.97	34.7071	60.776	35.375	21.7433	22.968	27.4069	29.176	56.192
	robust SD values mean overall		15.4415	6.41563	11.4676	8.9924	11.9149	4.36957	9.12934	10.6963	17.444

## Sheet: Tabelle2
id	frequency	y0.5	yd1	yd1.4	colour	session type	FA rate cut
Frieda	165	72.07	38.82	71.98	#F4D037	c	35
Frieda	250	93.51	35.79	45.98	#F4D037	c	35
Frieda	500	60.54	57.47	63.48	#F4D037	c	35
Frieda	1000	29.7	32.34	39.03	#F4D037	c	35
Frieda	2000	43.25	29.05	46.13	#F4D037	c	35
Frieda	4000	-12.14	16.02	68.02	#F4D037	c	35
Frieda	8000	52.97	29.69	75.33	#F4D037	c	35
Frieda	10000	13.74	39.7	58.85	#F4D037	c	35
Gustel	165	176.03	57.69	69.98	#28B463	c	35
Gustel	250	55.76	-63.29	93.17	#28B463	c	35
Gustel	500	61.23	60.25	67.77	#28B463	c	35
Gustel	2000	44.78	45.03	57.59	#28B463	c	35
Gustel	4000	42.14	35.93	45.6	#28B463	c	35
Gustel	8000	52.99	26.17	55.86	#28B463	c	35
Jakob	250	37.13	31.85	49.39	#FF5733	c	35
Jakob	500	60.91	57.59	61.02	#FF5733	c	35
Jakob	1000	27.14	27.32	31.86	#FF5733	c	35
Jakob	2000	39.61	34.42	39.35	#FF5733	c	35
Jakob	4000	35.57	26.69	41.64	#FF5733	c	35

## Sheet: Tabelle4
ID	Regression parameters d'	Frequency	250	500	1000	2000	3000	4000	8000	10000
Frieda	R²		0.569	0.14	-0.1	-0.046	Na	0.468	-0.06	-0.432
	p		0.087	0.155	0.501	0.472	Na	0.006	0.466	0.799
Gustel	R²		0.527	0.663	Na	0.077	Na	0.569	Na	Na
	p		0.025	0.003	Na	0.208	Na	0.03	Na	Na
Jakob	R²		-0.008	0.537	0.014	0.772	Na	-0.129	0.232	Na
	p		0.365	0.06	0.335	0	Na	0.78	0.301	Na
Lemmy	R²		0.739	0.401	Na	-0.024	0.468	0.443	Na	Na
	p		0.0018	0.054	Na	0.405	0.124	0.062	Na	Na
ID	regression parameters hit rate	Frequency	250	500	1000	2000	3000	4000	8000	10000
Frieda	intercept		-0.932	-0.532	-0.567	0.465	Na	0.156	-0.11	-0.372
	slope		0.042	0.014	0.026	0.009	Na	0.015	0.019	0.014
Gustel	intercept		-0.808	-1.028	Na	0.059	Na	-0.482	Na	Na
	slope		0.033	0.022	Na	0.014	Na	0.035	Na	Na
Jakob	intercept		0.009	-1.211	-0.123	0.129	Na	0.467	-2.474	Na
	slope		0.487	0.033	0.029	0.024	Na	0.001	0.092	Na
Lemmy	intercept		-1.152	-1.193	Na	0.354	-0.298	-0.492	Na	Na
	slope		0.045	0.028	Na	0.015	0.036	0.03	Na	Na

## Sheet: Tabelle5
Freq	Mono	Calimono	from file background noise Mappe1
0	-90.9683	51.1195	diffdbCali from R
11.718	-80.2066	61.8812	142.088
23.437	-89.5229	52.5649
35.156	-95.0843	47.0035
46.875	-88.6951	53.3927
58.593	-91.6951	50.3927
70.312	-112.319	29.7686
82.031	-111.351	30.7365
93.75	-103.669	38.4183
105.468	-100.435	41.6529
117.187	-104.574	37.5138
128.906	-107.106	34.9822
140.625	-103.991	38.0968
152.343	-105.34	36.7477
164.062	-114.965	27.1229
175.781	-109.03	33.0575
187.5	-104.457	37.6311
199.218	-104.125	37.9632
210.937	-108.424	33.6638
222.656	-118.506	23.5817
234.375	-120.762	21.3256
246.093	-117.734	24.3537
257.812	-120.858	21.2299
269.531	-117.801	24.2866
281.25	-118.572	23.5162
292.968	-121.529	20.5589
304.687	-125.564	16.5243
316.406	-140.006	2.08197
328.125	-121.875	20.2125
339.843	-116.376	25.7115
351.562	-121.481	20.6068
363.281	-130.02	12.0677
375	-124.266	17.8221
386.718	-118.311	23.7764
398.437	-120.983	21.1048
410.156	-129.819	12.269
421.875	-144.557	-2.4689
433.593	-129.368	12.7198
445.312	-129.778	12.3102
457.031	-134.888	7.20014
468.75	-131.761	10.3264
480.468	-131.108	10.9799
492.187	-129.194	12.8935
503.906	-122.783	19.3045
515.625	-124.615	17.4726
527.343	-123.815	18.2732
539.062	-125.738	16.3496
550.781	-138.108	3.97937
562.5	-137.029	5.05902
574.218	-130.461	11.627
585.937	-130.664	11.4237
597.656	-133.962	8.12582
609.375	-141.119	0.968446
621.093	-151.786	-9.69806
632.812	-147.169	-5.08078
644.531	-147.199	-5.11136
656.25	-153.745	-11.6575
667.968	-148.549	-6.46139
679.687	-143.43	-1.34262
691.406	-140.192	1.896
703.125	-136.038	6.04941
714.843	-137.674	4.41382
726.562	-136.599	5.48856
738.281	-142.473	-0.385467
750	-145.026	-2.93814
761.718	-148.236	-6.14801
773.437	-145.601	-3.51288
785.156	-141.075	1.01303
796.875	-143.575	-1.48703
808.593	-141.947	0.141267
820.312	-146.281	-4.19327
832.031	-154.245	-12.1568
843.75	-167.399	-25.3113
855.468	-145.175	-3.08707
867.187	-143.854	-1.76642
878.906	-148.197	-6.10947
890.625	-149.081	-6.99338
902.343	-158.234	-16.1459
914.062	-163.874	-21.786
925.781	-151.694	-9.60626
937.5	-150.494	-8.40591
949.218	-150.504	-8.41656
960.937	-148.057	-5.96939
972.656	-151.026	-8.93863
984.375	-141.724	0.363496
996.093	-143.131	-1.04275
1007.81	-146.432	-4.34445
1019.53	-142.811	-0.723388
1031.25	-144.91	-2.82205
1042.97	-150.088	-8.00049
1054.69	-152.156	-10.0678
1066.41	-144.445	-2.35678
1078.12	-146.151	-4.06302
1089.84	-152.783	-10.6956
1101.56	-159.695	-17.6069
1113.28	-152.046	-9.95825
1125	-150.046	-7.9584
1136.72	-146.411	-4.323
1148.44	-152.739	-10.6512
1160.16	-154.746	-12.6579
1171.88	-151.262	-9.17386
1183.59	-164.32	-22.2322
1195.31	-152.324	-10.2364
1207.03	-156.701	-14.6133
1218.75	-166.217	-24.1296
1230.47	-161.508	-19.4204
1242.19	-165.604	-23.516
1253.91	-152.484	-10.3966
1265.62	-146.687	-4.59967
1277.34	-148.65	-6.56207
1289.06	-150.338	-8.24972
1300.78	-153.812	-11.724
1312.5	-150.463	-8.37482
1324.22	-150.995	-8.90756
1335.94	-153.622	-11.5341
1347.66	-152.107	-10.0196
1359.38	-148.198	-6.11047
1371.09	-147.273	-5.18521
1382.81	-144.787	-2.69879
1394.53	-145.78	-3.6918
1406.25	-150.527	-8.43964
1417.97	-157.471	-15.3837
1429.69	-152.967	-10.879
1441.41	-153.142	-11.0542
1453.12	-152.362	-10.2744
1464.84	-145.71	-3.62222
1476.56	-148.219	-6.13119
1488.28	-162.031	-19.9428
1500	-151.333	-9.24533
1511.72	-152.002	-9.91406
1523.44	-158.348	-16.2604
1535.16	-154.571	-12.4834
1546.88	-149.627	-7.53937
1558.59	-150.955	-8.86743
1570.31	-158.848	-16.7605
1582.03	-150.785	-8.69742
1593.75	-150.195	-8.1073
1605.47	-144.581	-2.49274
1617.19	-146.5	-4.41263
1628.91	-153.826	-11.7381
1640.62	-145.556	-3.46802
1652.34	-141.855	0.232881
1664.06	-142.464	-0.376555
1675.78	-143.931	-1.84286
1687.5	-150.405	-8.31708
1699.22	-157.688	-15.6007
1710.94	-168.918	-26.8301
1722.66	-150.343	-8.25516
1734.38	-145.473	-3.38522
1746.09	-144.982	-2.89413
1757.81	-144.066	-1.97803
1769.53	-149.914	-7.82605
1781.25	-153.855	-11.767
1792.97	-152.199	-10.1108
1804.69	-149.55	-7.46188
1816.41	-152.169	-10.0815
1828.12	-148.471	-6.38327
1839.84	-151.692	-9.60461
1851.56	-153.546	-11.4586
1863.28	-152.446	-10.358
1875	-152.089	-10.001
1886.72	-147.87	-5.78247
1898.44	-147.973	-5.88562
1910.16	-147.556	-5.4678
1921.88	-147.197	-5.10922
1933.59	-149.277	-7.18893
1945.31	-156.777	-14.6888
1957.03	-152.128	-10.0402
1968.75	-168.572	-26.4846
1980.47	-157.435	-15.3472
1992.19	-167.575	-25.4867
2003.91	-153.784	-11.6959
2015.62	-154.106	-12.0181
2027.34	-150.858	-8.77045
2039.06	-147.991	-5.90295
2050.78	-168.523	-26.4351
2062.5	-151.681	-9.59299
2074.22	-150.827	-8.73941
2085.94	-156.062	-13.9741
2097.66	-150.143	-8.05496
2109.38	-152.56	-10.4726
2121.09	-149.211	-7.12277
2132.81	-148.828	-6.74057
2144.53	-157.726	-15.6379
2156.25	-149.959	-7.87134
2167.97	-150.028	-7.94028
2179.69	-151.839	-9.75119
2191.41	-156.952	-14.8644
2203.12	-148.972	-6.88461
2214.84	-144.31	-2.22226
2226.56	-145.761	-3.67328
2238.28	-148.176	-6.0878
2250	-153.217	-11.1294
2261.72	-151.755	-9.6672
2273.44	-153.547	-11.4593
2285.16	-149.956	-7.86859
2296.88	-143.475	-1.38684
2308.59	-145.779	-3.69104
2320.31	-154.294	-12.2065
2332.03	-149.516	-7.42773
2343.75	-152.425	-10.3367
2355.47	-161.102	-19.0145
2367.19	-152.302	-10.2141
2378.91	-156.55	-14.4622
2390.62	-153.437	-11.3494
2402.34	-155.924	-13.8363
2414.06	-150.772	-8.6842
2425.78	-157.174	-15.0862
2437.5	-159.363	-17.2755
2449.22	-150.312	-8.22439
2460.94	-144.11	-2.02228
2472.66	-146.175	-4.08728
2484.38	-158.106	-16.0182
2496.09	-150.235	-8.14691
2507.81	-147.798	-5.71008
2519.53	-151.428	-9.33981
2531.25	-146.556	-4.46863
2542.97	-146.415	-4.32754
2554.69	-147.087	-4.9996
2566.41	-151.034	-8.94614
2578.12	-151.511	-9.42352
2589.84	-149.249	-7.16077
2601.56	-154.629	-12.5411
2613.28	-154.942	-12.8542
2625	-156.037	-13.9488
2636.72	-157.901	-15.813
2648.44	-157.412	-15.3242
2660.16	-145.838	-3.74985
2671.88	-146.604	-4.51642
2683.59	-152.875	-10.7873
2695.31	-144.168	-2.08017
2707.03	-143.54	-1.45203
2718.75	-147.435	-5.3468
2730.47	-160.575	-18.4875
2742.19	-162.773	-20.6848
2753.91	-148.012	-5.92371
2765.62	-145.498	-3.41058
2777.34	-157.425	-15.3368
2789.06	-155.102	-13.0142
2800.78	-160.824	-18.736
2812.5	-160.195	-18.1072
2824.22	-162.734	-20.6464
2835.94	-149.214	-7.12631
2847.66	-148.216	-6.12817
2859.38	-150.311	-8.22299
2871.09	-149.785	-7.69699
2882.81	-152.915	-10.8267
2894.53	-156.635	-14.5474
2906.25	-150.196	-8.10809
2917.97	-143.854	-1.76666
2929.69	-145.045	-2.95734
2941.41	-151.362	-9.27435
2953.12	-144.565	-2.47708
2964.84	-151.598	-9.5105
2976.56	-160.881	-18.793
2988.28	-152.812	-10.7242
3000	-154.07	-11.9821
3011.72	-145.21	-3.12207
3023.44	-147.126	-5.03848
3035.16	-155.433	-13.3452
3046.88	-151.404	-9.31637
3058.59	-160.799	-18.7112
3070.31	-149.052	-6.96466
3082.03	-146.423	-4.33563
3093.75	-150.683	-8.59494
3105.47	-149.436	-7.3479
3117.19	-149.807	-7.71887
3128.91	-154.948	-12.8605
3140.62	-151.229	-9.14154
3152.34	-151.474	-9.3866
3164.06	-155.256	-13.1682
3175.78	-157.677	-15.589
3187.5	-146.057	-3.96921
3199.22	-147.915	-5.82684
3210.94	-152.669	-10.5812
3222.66	-147.521	-5.43286
3234.38	-153.24	-11.1521
3246.09	-148.615	-6.5274
3257.81	-153.612	-11.5238
3269.53	-147.966	-5.87848
3281.25	-149.123	-7.03546
3292.97	-155.198	-13.1098
3304.69	-152.558	-10.4704
3316.41	-156.035	-13.9476
3328.12	-154.318	-12.2306
3339.84	-152.732	-10.6442
3351.56	-157.34	-15.2524
3363.28	-151.025	-8.93759
3375	-143.521	-1.43365
3386.72	-147.385	-5.29745
3398.44	-149.831	-7.74338
3410.16	-148.499	-6.41074
3421.88	-159.701	-17.6132
3433.59	-151.739	-9.65121
3445.31	-152.983	-10.8948
3457.03	-150.521	-8.43323
3468.75	-151.467	-9.37924
3480.47	-151.569	-9.48108
3492.19	-150.516	-8.42798
3503.91	-153.427	-11.3388
3515.62	-154.987	-12.8988
3527.34	-152.822	-10.7344
3539.06	-148.235	-6.14761
3550.78	-149.183	-7.09543
3562.5	-152.53	-10.4419
3574.22	-153.908	-11.8201
3585.94	-149.809	-7.72089
3597.66	-147.853	-5.7652
3609.38	-146.753	-4.66522
3621.09	-147.263	-5.17474
3632.81	-143.713	-1.62543
3644.53	-144.345	-2.25726
3656.25	-149.672	-7.58426
3667.97	-150.387	-8.29962
3679.69	-147.633	-5.54568
3691.41	-153.912	-11.8247
3703.12	-152.04	-9.95251
3714.84	-155.895	-13.8073
3726.56	-144.738	-2.65021
3738.28	-148.337	-6.2493
3750	-154.74	-12.6518
3761.72	-155.725	-13.6373
3773.44	-152.211	-10.1234
3785.16	-149.683	-7.59552
3796.88	-165.738	-23.6502
3808.59	-161.981	-19.8932
3820.31	-153.689	-11.6011
3832.03	-157.803	-15.7148
3843.75	-150.167	-8.0788
3855.47	-150.122	-8.03378
3867.19	-148.902	-6.81442
3878.91	-150.15	-8.06225
3890.62	-155.801	-13.7127
3902.34	-167.012	-24.9244
3914.06	-153.185	-11.0974
3925.78	-148.769	-6.6813
3937.5	-157.696	-15.6082
3949.22	-161.156	-19.068
3960.94	-168.663	-26.5755
3972.66	-148.565	-6.47736
3984.38	-148.926	-6.83819
3996.09	-150.119	-8.03091
4007.81	-151.465	-9.37759
4019.53	-154.547	-12.4593
4031.25	-150.3	-8.21194
4042.97	-148.702	-6.61395
4054.69	-144.824	-2.73669
4066.41	-146.767	-4.67932
4078.12	-151.479	-9.39117
4089.84	-166.259	-24.1711
4101.56	-155.326	-13.2379
4113.28	-150.091	-8.00336
4125	-150.086	-7.99786
4136.72	-155.172	-13.0838
4148.44	-149.101	-7.01303
4160.16	-156.453	-14.3656
4171.88	-153.818	-11.7303
4183.59	-153.814	-11.7262
4195.31	-152.571	-10.4833
4207.03	-150.173	-8.08527
4218.75	-151.237	-9.14883
4230.47	-145.384	-3.29617
4242.19	-145.973	-3.8855
4253.91	-148.172	-6.08447
4265.62	-159.532	-17.4444
4277.34	-154.158	-12.0698
4289.06	-156.435	-14.3471
4300.78	-156.213	-14.1255
4312.5	-149.915	-7.82757
4324.22	-152.046	-9.95868
4335.94	-163.479	-21.3908
4347.66	-150.349	-8.26169
4359.38	-149.068	-6.9798
4371.09	-151.921	-9.83316
4382.81	-150.271	-8.18359
4394.53	-151.49	-9.40225
4406.25	-164.022	-21.9338
4417.97	-150.427	-8.33963
4429.69	-146.715	-4.62689
4441.41	-148.116	-6.02869
4453.12	-151.604	-9.5159
4464.84	-152.226	-10.138
4476.56	-152.138	-10.0502
4488.28	-154.122	-12.0338
4500	-156.027	-13.9394
4511.72	-160.211	-18.1227
4523.44	-158.158	-16.0704
4535.16	-156.462	-14.3739
4546.88	-153.781	-11.693
4558.59	-153.679	-11.5908
4570.31	-153.126	-11.0378
4582.03	-150.101	-8.01272
4593.75	-148.923	-6.83511
4605.47	-151.432	-9.34399
4617.19	-153.573	-11.4852
4628.91	-150.941	-8.8537
4640.62	-151.574	-9.48596
4652.34	-154.97	-12.8824
4664.06	-162.319	-20.2311
4675.78	-157.855	-15.7668
4687.5	-149.015	-6.92697
4699.22	-146.619	-4.53152
4710.94	-149.479	-7.39117
4722.66	-152.573	-10.4857
4734.38	-154.551	-12.4629
4746.09	-169.427	-27.3387
4757.81	-162.891	-20.8029
4769.53	-151.747	-9.65881
4781.25	-145.158	-3.07056
4792.97	-145.318	-3.23035
4804.69	-147.373	-5.28485
4816.41	-150.688	-8.60001
4828.12	-152.664	-10.5758
4839.84	-145.947	-3.85968
4851.56	-148.264	-6.17627
4863.28	-154.422	-12.3344
4875	-148.346	-6.2579
4886.72	-147.761	-5.67325
4898.44	-148.292	-6.2045
4910.16	-152.55	-10.4621
4921.88	-149.355	-7.26715
4933.59	-148.652	-6.56442
4945.31	-151.628	-9.53992
4957.03	-155.52	-13.4318
4968.75	-155.269	-13.1817
4980.47	-155.829	-13.7414
4992.19	-155.24	-13.1521
5003.91	-156.989	-14.9008
5015.62	-163.444	-21.3563
5027.34	-155.661	-13.573
5039.06	-154.245	-12.1568
5050.78	-164.306	-22.2183
5062.5	-163.553	-21.4651
5074.22	-155.57	-13.4825
5085.94	-157.198	-15.1107
5097.66	-161.995	-19.9071
5109.38	-157.926	-15.838
5121.09	-153.495	-11.407
5132.81	-156.528	-14.4398
5144.53	-152.283	-10.1954
5156.25	-153.262	-11.1739
5167.97	-168.92	-26.8325
5179.69	-153.98	-11.892
5191.41	-148.277	-6.18933
5203.12	-153.884	-11.7957
5214.84	-157.527	-15.4391
5226.56	-156.669	-14.5817
5238.28	-153.148	-11.0603
5250	-155.323	-13.2351
5261.72	-156.323	-14.235
5273.44	-147.173	-5.08505
5285.16	-144.802	-2.71429
5296.88	-146.614	-4.52618
5308.59	-151.344	-9.25626
5320.31	-155.025	-12.9374
5332.03	-146.884	-4.79663
5343.75	-148.516	-6.42853
5355.47	-154.521	-12.433
5367.19	-156.336	-14.2485
5378.91	-164.785	-22.6976
5390.62	-153.987	-11.8991
5402.34	-160.977	-18.8897
5414.06	-152.031	-9.94299
5425.78	-151.099	-9.01132
5437.5	-153.002	-10.9141
5449.22	-158.762	-16.6746
5460.94	-148.858	-6.77051
5472.66	-145.762	-3.67389
5484.38	-151.507	-9.41928
5496.09	-157.307	-15.2195
5507.81	-159.324	-17.2359
5519.53	-171.718	-29.6298
5531.25	-158.625	-16.5376
5542.97	-157.255	-15.1672
5554.69	-150.842	-8.75467
5566.41	-145.764	-3.67581
5578.12	-148.821	-6.73343
5589.84	-157.832	-15.7444
5601.56	-147.841	-5.75345
5613.28	-144.188	-2.10019
5625	-146.909	-4.82083
5636.72	-158.572	-16.4843
5648.44	-148.48	-6.39227
5660.16	-154.602	-12.5137
5671.88	-154.728	-12.6397
5683.59	-148.613	-6.52536
5695.31	-146.15	-4.06225
5707.03	-150.812	-8.72424
5718.75	-154.83	-12.742
5730.47	-150.669	-8.5813
5742.19	-145.392	-3.3045
5753.91	-145.138	-3.04993
5765.62	-160.47	-18.3824
5777.34	-146.329	-4.24075
5789.06	-144.883	-2.79538
5800.78	-148.303	-6.21521
5812.5	-153.346	-11.2581
5824.22	-151.991	-9.90308
5835.94	-154.945	-12.8567
5847.66	-159.347	-17.2596
5859.38	-158.095	-16.0073
5871.09	-155.136	-13.0479
5882.81	-151.907	-9.8193
5894.53	-160.44	-18.3526
5906.25	-157.885	-15.7974
5917.97	-159.448	-17.3601
5929.69	-152.54	-10.4523
5941.41	-150.357	-8.26904
5953.12	-149.099	-7.0108
5964.84	-148.441	-6.35281
5976.56	-154.519	-12.4316
5988.28	-155.027	-12.9388
6000	-150.495	-8.40713
6011.72	-148.62	-6.53247
6023.44	-150.385	-8.29718
6035.16	-148.074	-5.98645
6046.88	-148.033	-5.94488
6058.59	-149.666	-7.57794
6070.31	-148.694	-6.60577
6082.03	-151.523	-9.43472
6093.75	-153.238	-11.1503
6105.47	-146.997	-4.90878
6117.19	-148.461	-6.3735
6128.91	-149.487	-7.3996
6140.62	-148.226	-6.13864
6152.34	-150.561	-8.47351
6164.06	-150.011	-7.92294
6175.78	-150.795	-8.70764
6187.5	-157.991	-15.9037
6199.22	-157.366	-15.2781
6210.94	-155.097	-13.0089
6222.66	-155.074	-12.9866
6234.38	-150.176	-8.08826
6246.09	-147.719	-5.63122
6257.81	-153.503	-11.415
6269.53	-164.12	-22.0319
6281.25	-158.897	-16.8093
6292.97	-165.768	-23.6802
6304.69	-150.588	-8.50006
6316.41	-154.217	-12.1291
6328.12	-153.114	-11.0258
6339.84	-147.658	-5.57022
6351.56	-149.142	-7.05386
6363.28	-161.2	-19.1118
6375	-153.401	-11.3133
6386.72	-157.46	-15.372
6398.44	-149.903	-7.81555
6410.16	-152.542	-10.4546
6421.88	-155.347	-13.2591
6433.59	-153.888	-11.7999
6445.31	-163.102	-21.0144
6457.03	-158.359	-16.2716
6468.75	-155.368	-13.2801
6480.47	-152.479	-10.3917
6492.19	-159.181	-17.0929
6503.91	-153.97	-11.8822
6515.62	-154.095	-12.0068
6527.34	-154.814	-12.7267
6539.06	-155.008	-12.9198
6550.78	-148.211	-6.1228
6562.5	-149.768	-7.68051
6574.22	-144.828	-2.74002
6585.94	-148.376	-6.28863
6597.66	-154.988	-12.9001
6609.38	-150.348	-8.25983
6621.09	-148.218	-6.13061
6632.81	-149.316	-7.22793
6644.53	-165.868	-23.7802
6656.25	-149.191	-7.10297
6667.97	-150.939	-8.85162
6679.69	-152.408	-10.3197
6691.41	-151.829	-9.74142
6703.12	-152.809	-10.7209
6714.84	-147.893	-5.80542
6726.56	-145.757	-3.66897
6738.28	-149.077	-6.98956
6750	-152.548	-10.4605
6761.72	-158.863	-16.7749
6773.44	-155.469	-13.3811
6785.16	-153.569	-11.4816
6796.88	-150.595	-8.50729
6808.59	-151.565	-9.47736
6820.31	-174.978	-32.8903
6832.03	-157.72	-15.632
6843.75	-154.997	-12.909
6855.47	-152.234	-10.1466
6867.19	-148.05	-5.96255
6878.91	-152.259	-10.1715
6890.62	-148.849	-6.76089
6902.34	-156.665	-14.577
6914.06	-167.995	-25.9067
6925.78	-165.306	-23.2183
6937.5	-156.873	-14.7853
6949.22	-155.7	-13.6122
6960.94	-159.514	-17.4257
6972.66	-151.483	-9.39538
6984.38	-158.149	-16.0611
6996.09	-152.902	-10.8143
7007.81	-150.35	-8.26175
7019.53	-160.67	-18.5825
7031.25	-158.32	-16.232
7042.97	-159.626	-17.5385
7054.69	-160.271	-18.1832
7066.41	-148.627	-6.53903
7078.12	-149.614	-7.52637
7089.84	-152.223	-10.1347
7101.56	-155.944	-13.8565
7113.28	-152.419	-10.3308
7125	-149.465	-7.37744
7136.72	-157.008	-14.9207
7148.44	-157.187	-15.0988
7160.16	-153.244	-11.1564
7171.88	-149.267	-7.17892
7183.59	-151.906	-9.81848
7195.31	-152.471	-10.383
7207.03	-152.695	-10.6069
7218.75	-157.572	-15.484
7230.47	-168.903	-26.8152
7242.19	-165.089	-23.0014
7253.91	-161.495	-19.4068
7265.62	-155.171	-13.083
7277.34	-156.151	-14.0636
7289.06	-155.472	-13.3842
7300.78	-156.84	-14.7518
7312.5	-158.509	-16.4212
7324.22	-155.836	-13.7478
7335.94	-154.135	-12.0469
7347.66	-153.387	-11.2988
7359.38	-157.565	-15.4775
7371.09	-165.392	-23.304
7382.81	-154.389	-12.3016
7394.53	-159.277	-17.1895
7406.25	-150.628	-8.54001
7417.97	-148.277	-6.18921
7429.69	-153.537	-11.4492
7441.41	-154.384	-12.2962
7453.12	-154.29	-12.2018
7464.84	-151.994	-9.90594
7476.56	-149.376	-7.28793
7488.28	-155.901	-13.8129
7500	-158.409	-16.3214
7511.72	-155.09	-13.0018
7523.44	-151.65	-9.56262
7535.16	-153.18	-11.0919
7546.88	-158.962	-16.8744
7558.59	-154.887	-12.7989
7570.31	-152.331	-10.2436
7582.03	-159.926	-17.8381
7593.75	-159.649	-17.5616
7605.47	-156.176	-14.0879
7617.19	-164.902	-22.8144
7628.91	-154.654	-12.5658
7640.62	-150.276	-8.1879
7652.34	-155.12	-13.0321
7664.06	-164.38	-22.2923
7675.78	-162.489	-20.4008
7687.5	-160.054	-17.9665
7699.22	-152.918	-10.8305
7710.94	-150.57	-8.48205
7722.66	-155.178	-13.0898
7734.38	-179.169	-37.0811
7746.09	-154.382	-12.2945
7757.81	-156.966	-14.8781
7769.53	-158.22	-16.1327
7781.25	-165.482	-23.3941
7792.97	-151.071	-8.98312
7804.69	-149.937	-7.84875
7816.41	-150.509	-8.4216
7828.12	-155.987	-13.8993
7839.84	-153.074	-10.986
7851.56	-151.393	-9.30499
7863.28	-157.809	-15.7207
7875	-157	-14.9125
7886.72	-164.48	-22.3923
7898.44	-157.072	-14.9837
7910.16	-164.147	-22.0588
7921.88	-153.04	-10.952
7933.59	-163.2	-21.1121
7945.31	-156.054	-13.9666
7957.03	-153.718	-11.6303
7968.75	-159.348	-17.2606
7980.47	-155.355	-13.2669
7992.19	-153.908	-11.8199
8003.91	-160.119	-18.0312
8015.62	-151.039	-8.95123
8027.34	-156.942	-14.8541
8039.06	-147.982	-5.89438
8050.78	-147.264	-5.17584
8062.5	-150.713	-8.62564
8074.22	-153.078	-10.9903
8085.94	-154.012	-11.924
8097.66	-150.202	-8.11371
8109.38	-145.465	-3.37704
8121.09	-168.807	-26.7188
8132.81	-151.198	-9.11008
8144.53	-154.861	-12.773
8156.25	-158.778	-16.69
8167.97	-154.146	-12.0578
8179.69	-158.681	-16.5934
8191.41	-154.329	-12.2412
8203.12	-154.728	-12.6397
8214.84	-157.406	-15.3177
8226.56	-158.989	-16.9017
8238.28	-156.637	-14.5494
8250	-150.267	-8.1788
8261.72	-148.308	-6.22064
8273.44	-158.172	-16.0843
8285.16	-154.228	-12.1397
8296.88	-151.854	-9.7662
8308.59	-154.281	-12.1935
8320.31	-156.251	-14.1628
8332.03	-154.338	-12.2499
8343.75	-154.294	-12.2063
8355.47	-153.859	-11.7717
8367.19	-166.734	-24.6462
8378.91	-152.478	-10.39
8390.62	-148.603	-6.51477
8402.34	-154.156	-12.068
8414.06	-161.014	-18.9262
8425.78	-176.615	-34.5273
8437.5	-148.924	-6.83639
8449.22	-147.446	-5.35818
8460.94	-150.663	-8.57486
8472.66	-149.316	-7.22803
8484.38	-147.065	-4.97708
8496.09	-148.483	-6.39551
8507.81	-153.93	-11.8419
8519.53	-171.323	-29.2354
8531.25	-164.017	-21.9291
8542.97	-152.434	-10.3459
8554.69	-150.308	-8.22037
8566.41	-153.671	-11.5833
8578.12	-153.351	-11.2635
8589.84	-149.559	-7.47143
8601.56	-149.76	-7.67206
8613.28	-153.64	-11.5523
8625	-155.319	-13.2309
8636.72	-154.37	-12.282
8648.44	-161.594	-19.5058
8660.16	-151.449	-9.36114
8671.88	-150.993	-8.90539
8683.59	-156.708	-14.6207
8695.31	-171.215	-29.127
8707.03	-158.047	-15.9594
8718.75	-162.826	-20.7386
8730.47	-166.71	-24.6219
8742.19	-154.907	-12.8195
8753.91	-157.736	-15.6479
8765.62	-162.679	-20.591
8777.34	-156.883	-14.7954
8789.06	-158.094	-16.0058
8800.78	-155.165	-13.0769
8812.5	-153.781	-11.6935
8824.22	-156.327	-14.2389
8835.94	-159.388	-17.3001
8847.66	-158.183	-16.0954
8859.38	-170.6	-28.5124
8871.09	-155.577	-13.4893
8882.81	-155.117	-13.0297
8894.53	-153.447	-11.3594
8906.25	-152.146	-10.0584
8917.97	-159.718	-17.6302
8929.69	-167.141	-25.0531
8941.41	-169.813	-27.7248
8953.12	-158.834	-16.7464
8964.84	-158.209	-16.1208
8976.56	-149.468	-7.38058
8988.28	-146.645	-4.5571
9000	-149.111	-7.02304
9011.72	-154.431	-12.3432
9023.44	-157.06	-14.972
9035.16	-153.605	-11.5175
9046.88	-159.596	-17.5077
9058.59	-154.382	-12.2944
9070.31	-154.461	-12.3728
9082.03	-153.064	-10.9765
9093.75	-151.258	-9.17065
9105.47	-154.004	-11.9165
9117.19	-159.127	-17.0394
9128.91	-158.578	-16.4903
9140.62	-154.356	-12.2686
9152.34	-152.949	-10.8614
9164.06	-152.435	-10.3467
9175.78	-163.286	-21.1979
9187.5	-152.512	-10.4243
9199.22	-156.118	-14.0302
9210.94	-161.619	-19.5315
9222.66	-159.421	-17.3328
9234.38	-159.813	-17.7248
9246.09	-156.155	-14.0674
9257.81	-151.639	-9.5509
9269.53	-149.627	-7.53937
9281.25	-149.972	-7.88455
9292.97	-154.493	-12.4049
9304.69	-159.234	-17.1465
9316.41	-159.998	-17.9099
9328.12	-158.28	-16.192
9339.84	-154.901	-12.8134
9351.56	-153.827	-11.739
9363.28	-149.464	-7.37601
9375	-150.594	-8.50668
9386.72	-159.483	-17.3956
9398.44	-154.392	-12.3045
9410.16	-152.851	-10.7629
9421.88	-152.171	-10.0836
9433.59	-154.199	-12.1116
9445.31	-161.636	-19.5484
9457.03	-157.085	-14.9975
9468.75	-151.784	-9.69592
9480.47	-151.068	-8.98056
9492.19	-156.242	-14.1546
9503.91	-151.12	-9.03171
9515.62	-156.986	-14.8977
9527.34	-167.31	-25.2219
9539.06	-156.294	-14.2059
9550.78	-164.446	-22.358
9562.5	-182.674	-40.5862
9574.22	-152.846	-10.7585
9585.94	-151.93	-9.84259
9597.66	-161.604	-19.5159
9609.38	-154.586	-12.4987
9621.09	-163.133	-21.045
9632.81	-155.15	-13.062
9644.53	-154.043	-11.955
9656.25	-178.667	-36.5797
9667.97	-160.585	-18.4969
9679.69	-157.495	-15.407
9691.41	-162.853	-20.7651
9703.12	-151.185	-9.09732
9714.84	-152.671	-10.5831
9726.56	-155.479	-13.391
9738.28	-157.453	-15.3653
9750	-159.28	-17.1927
9761.72	-157.022	-14.9346
9773.44	-166.711	-24.6233
9785.16	-154.953	-12.8648
9796.88	-154.522	-12.4342
9808.59	-155.805	-13.7176
9820.31	-153.953	-11.8651
9832.03	-156.074	-13.9865
9843.75	-157.368	-15.2799
9855.47	-152.849	-10.7614
9867.19	-149.321	-7.23321
9878.91	-152.985	-10.8968
9890.62	-150.81	-8.72241
9902.34	-151.061	-8.97308
9914.06	-161.261	-19.1736
9925.78	-151.988	-9.90057
9937.5	-155.878	-13.79
9949.22	-161.695	-19.6068
9960.94	-155.327	-13.2389
9972.66	-157.098	-15.0106
9984.38	-148.837	-6.74908
9996.09	-154.341	-12.2534
10007.8	-162.855	-20.7669
10019.5	-164.68	-22.5924
10031.2	-168.744	-26.6564
10043	-153.422	-11.3342
10054.7	-155.104	-13.0158
10066.4	-154.705	-12.6173
10078.1	-152.981	-10.8928
10089.8	-152.787	-10.6992
10101.6	-148.22	-6.1326
10113.3	-151.368	-9.28009
10125	-155.284	-13.1966
10136.7	-148.162	-6.07446
10148.4	-145.045	-2.95691
10160.2	-154.38	-12.2923
10171.9	-150.322	-8.23407
10183.6	-157.876	-15.7882
10195.3	-158.952	-16.8645
10207	-155.367	-13.2791
10218.8	-160.176	-18.0881
10230.5	-155.196	-13.1083
10242.2	-148.827	-6.73935
10253.9	-160.107	-18.0196
10265.6	-152.271	-10.1836
10277.3	-159.171	-17.0829
10289.1	-157.919	-15.8313
10300.8	-151.53	-9.44199
10312.5	-161.145	-19.057
10324.2	-160.734	-18.6465
10335.9	-158.446	-16.3582
10347.7	-156.036	-13.9485
10359.4	-152.014	-9.92667
10371.1	-153.752	-11.6641
10382.8	-158.243	-16.1552
10394.5	-154.543	-12.4547
10406.2	-155.706	-13.6179
10418	-152.612	-10.5241
10429.7	-156.747	-14.6589
10441.4	-166.674	-24.5857
10453.1	-158.677	-16.5894
10464.8	-159.35	-17.2627
10476.6	-148.669	-6.58154
10488.3	-147.907	-5.8193
10500	-152.06	-9.9722
10511.7	-168.48	-26.3927
10523.4	-156.542	-14.4543
10535.2	-155.371	-13.2831
10546.9	-154.977	-12.8889
10558.6	-154.839	-12.7509
10570.3	-159.64	-17.5526
10582	-158.33	-16.2425
10593.8	-151.655	-9.56674
10605.5	-163.42	-21.3324
10617.2	-154.933	-12.8452
10628.9	-155.309	-13.2209
10640.6	-157.894	-15.8064
10652.3	-161.496	-19.408
10664.1	-158.923	-16.8354
10675.8	-155.073	-12.9855
10687.5	-160.875	-18.7869
10699.2	-155.604	-13.5162
10710.9	-156.943	-14.8553
10722.7	-149.362	-7.27405
10734.4	-153.606	-11.5179
10746.1	-148.577	-6.48874
10757.8	-148.667	-6.57886
10769.5	-151.341	-9.25287
10781.2	-154.612	-12.5238
10793	-156.717	-14.6296
10804.7	-154.323	-12.2351
10816.4	-151.881	-9.79352
10828.1	-148.194	-6.10602
10839.8	-153.276	-11.1877
10851.6	-158.153	-16.0648
10863.3	-153.618	-11.5298
10875	-150.4	-8.31174
10886.7	-152.478	-10.3904
10898.4	-166.285	-24.1971
10910.2	-155.591	-13.5028
10921.9	-163.103	-21.0153
10933.6	-155.668	-13.5798
10945.3	-153.558	-11.4702
10957	-157.144	-15.0561
10968.8	-155.903	-13.8152
10980.5	-163.395	-21.3069
10992.2	-155.474	-13.3862
11003.9	-163.371	-21.2828
11015.6	-159.102	-17.0142
11027.3	-171.235	-29.1474
11039.1	-159.687	-17.5992
11050.8	-161.913	-19.8255
11062.5	-153.403	-11.3157
11074.2	-155.528	-13.4398
11085.9	-157.683	-15.5955
11097.7	-157.996	-15.9081
11109.4	-159.033	-16.9448
11121.1	-159.607	-17.5189
11132.8	-155.614	-13.5266
11144.5	-154.668	-12.58
11156.2	-148.519	-6.43124
11168	-147.216	-5.12829
11179.7	-149.939	-7.85132
11191.4	-151.51	-9.42236
11203.1	-148.473	-6.38562
11214.8	-150.217	-8.1297
11226.6	-154.954	-12.8664
11238.3	-155.578	-13.4902
11250	-161.687	-19.5992
11261.7	-151.461	-9.37335
11273.4	-150.404	-8.31592
11285.2	-152.805	-10.7176
11296.9	-148.565	-6.47757
11308.6	-146.102	-4.01379
11320.3	-147.935	-5.84717
11332	-150.976	-8.88827
11343.8	-152.748	-10.6599
11355.5	-161.6	-19.5118
11367.2	-159.801	-17.7129
11378.9	-155.557	-13.4687
11390.6	-153.839	-11.7516
11402.3	-157.07	-14.9826
11414.1	-153.54	-11.4525
11425.8	-152.732	-10.6443
11437.5	-151.54	-9.45261
11449.2	-152.012	-9.92465
11460.9	-153.348	-11.2605
11472.7	-149.087	-6.99933
11484.4	-156.84	-14.7517
11496.1	-153.768	-11.6799
11507.8	-159.472	-17.3845
11519.5	-160.607	-18.5191
11531.2	-155.473	-13.3849
11543	-159.773	-17.6851
11554.7	-157.36	-15.2722
11566.4	-154.185	-12.0973
11578.1	-164.042	-21.9542
11589.8	-154.546	-12.458
11601.6	-165.664	-23.5761
11613.3	-156.561	-14.4734
11625	-153.884	-11.796
11636.7	-158.91	-16.8223
11648.4	-156.348	-14.2605
11660.2	-151.411	-9.32291
11671.9	-148.976	-6.88791
11683.6	-152.507	-10.4188
11695.3	-154.302	-12.2144
11707	-154.031	-11.9434
11718.8	-152.176	-10.0877
11730.5	-154.571	-12.483
11742.2	-148.642	-6.55466
11753.9	-151.973	-9.88504
11765.6	-149.154	-7.06579
11777.3	-147.317	-5.22961
11789.1	-150.736	-8.64835
11800.8	-150.288	-8.20059
11812.5	-151.963	-9.87506
11824.2	-159.551	-17.4632
11835.9	-157.927	-15.8394
11847.7	-157.008	-14.9204
11859.4	-158.407	-16.3196
11871.1	-162.551	-20.4631
11882.8	-159.442	-17.3539
11894.5	-160.294	-18.2065
11906.2	-153.943	-11.855
11918	-159.558	-17.4699
11929.7	-160.278	-18.1902
11941.4	-158.156	-16.0681
11953.1	-153.156	-11.0684
11964.8	-154.904	-12.8164
11976.6	-160.615	-18.5272
11988.3	-160.85	-18.7621
12000	-153.885	-11.7971
12011.7	-149.735	-7.64746
12023.4	-150.228	-8.14065
12035.2	-151.489	-9.40118
12046.9	-156.709	-14.6216
12058.6	-170.832	-28.7444
12070.3	-154.555	-12.4677
12082	-148.006	-5.91852
12093.8	-149.756	-7.66794
12105.5	-154.096	-12.008
12117.2	-155.573	-13.4852
12128.9	-153.533	-11.4454
12140.6	-149.076	-6.98837
12152.3	-148.249	-6.16141
12164.1	-151.09	-9.00183
12175.8	-150.335	-8.24698
12187.5	-150.412	-8.32468
12199.2	-148.338	-6.24994
12210.9	-151.977	-9.88898
12222.7	-149.84	-7.75256
12234.4	-147.913	-5.82516
12246.1	-152.152	-10.0645
12257.8	-158.864	-16.7762
12269.5	-156.453	-14.3651
12281.2	-153.486	-11.3977
12293	-151.01	-8.92251
12304.7	-154.014	-11.9262
12316.4	-161.142	-19.0538
12328.1	-157.554	-15.4662
12339.8	-151.843	-9.75564
12351.6	-152.822	-10.7343
12363.3	-165.701	-23.6132
12375	-159.143	-17.0547
12386.7	-159.654	-17.5665
12398.4	-161.006	-18.9183
12410.2	-172.832	-30.7444
12421.9	-172.224	-30.1358
12433.6	-158.057	-15.9692
12445.3	-152.187	-10.0988
12457	-151.973	-9.88531
12468.8	-154.534	-12.4465
12480.5	-154.84	-12.752
12492.2	-167.486	-25.3977
12503.9	-159.71	-17.6219
12515.6	-160.213	-18.1256
12527.3	-158.52	-16.4323
12539.1	-180.504	-38.4166
12550.8	-163.016	-20.9285
12562.5	-160.868	-18.7802
12574.2	-161.158	-19.0701
12585.9	-160.307	-18.2188
12597.7	-157.059	-14.9708
12609.4	-165.541	-23.4529
12621.1	-166.617	-24.5291
12632.8	-155.9	-13.8127
12644.5	-150.739	-8.65079
12656.2	-153.698	-11.6105
12668	-159.162	-17.0738
12679.7	-151.573	-9.48489
12691.4	-151.89	-9.80225
12703.1	-155.476	-13.3878
12714.8	-155.585	-13.4969
12726.6	-152.203	-10.1155
12738.3	-154.976	-12.888
12750	-162.183	-20.095
12761.7	-158.147	-16.0589
12773.4	-162.077	-19.989
12785.2	-157.887	-15.7988
12796.9	-169.132	-27.0437
12808.6	-158.831	-16.7428
12820.3	-153.982	-11.894
12832	-152.254	-10.1664
12843.8	-154.947	-12.859
12855.5	-161.805	-19.7175
12867.2	-169.117	-27.0294
12878.9	-157.57	-15.4818
12890.6	-150.385	-8.2969
12902.3	-154.307	-12.2196
12914.1	-155.664	-13.576
12925.8	-153.902	-11.8145
12937.5	-158.537	-16.4492
12949.2	-164.631	-22.5429
12960.9	-166.166	-24.0785
12972.7	-166.956	-24.8684
12984.4	-159.408	-17.3205
12996.1	-156.714	-14.6261
13007.8	-156.252	-14.164
13019.5	-154.034	-11.9467
13031.2	-158.878	-16.7906
13043	-155.782	-13.6941
13054.7	-150.055	-7.96753
13066.4	-151.653	-9.56503
13078.1	-155.484	-13.3959
13089.8	-149.309	-7.22092
13101.6	-149.339	-7.25156
13113.3	-155.104	-13.0157
13125	-154.725	-12.6377
13136.7	-158.262	-16.1747
13148.4	-158.508	-16.4204
13160.2	-158.432	-16.344
13171.9	-165.483	-23.3954
13183.6	-168.179	-26.091
13195.3	-160.09	-18.0023
13207	-160.025	-17.9375
13218.8	-154.805	-12.7172
13230.5	-154.272	-12.1837
13242.2	-157.846	-15.7578
13253.9	-155.349	-13.2614
13265.6	-152.979	-10.8916
13277.3	-155.904	-13.816
13289.1	-167.244	-25.1565
13300.8	-162.895	-20.8073
13312.5	-156.069	-13.9811
13324.2	-158.543	-16.4549
13335.9	-170.123	-28.0353
13347.7	-163.15	-21.0626
13359.4	-158.64	-16.5521
13371.1	-165.403	-23.3155
13382.8	-163.347	-21.2596
13394.5	-155.141	-13.0532
13406.2	-151.226	-9.13782
13418	-148.918	-6.83008
13429.7	-151.447	-9.35965
13441.4	-158.436	-16.3479
13453.1	-158.471	-16.3831
13464.8	-165.779	-23.6908
13476.6	-157.466	-15.3783
13488.3	-155.402	-13.3144
13500	-153.886	-11.7986
13511.7	-153.829	-11.7411
13523.4	-161.514	-19.4258
13535.2	-157.992	-15.9038
13546.9	-159.463	-17.3749
13558.6	-166.292	-24.2045
13570.3	-165.954	-23.866
13582	-156.202	-14.1141
13593.8	-160.827	-18.7389
13605.5	-163.783	-21.6956
13617.2	-160.889	-18.8011
13628.9	-158.439	-16.3507
13640.6	-167.268	-25.1802
13652.3	-157.908	-15.82
13664.1	-160.884	-18.7963
13675.8	-162.186	-20.0978
13687.5	-157.361	-15.2729
13699.2	-153.463	-11.3748
13710.9	-165.856	-23.7685
13722.7	-155.053	-12.9648
13734.4	-155.891	-13.8029
13746.1	-164.492	-22.4041
13757.8	-154.398	-12.3097
13769.5	-157.365	-15.2775
13781.2	-178.754	-36.6658
13793	-161.626	-19.5386
13804.7	-156.558	-14.4699
13816.4	-153.971	-11.8828
13828.1	-162.724	-20.6362
13839.8	-165.296	-23.2086
13851.6	-167.139	-25.0509
13863.3	-159.597	-17.5094
13875	-154.382	-12.294
13886.7	-154.803	-12.7147
13898.4	-154.246	-12.1586
13910.2	-156.322	-14.2344
13921.9	-158.134	-16.0461
13933.6	-156.826	-14.7384
13945.3	-149.921	-7.83368
13957	-152.122	-10.0339
13968.8	-162.126	-20.0387
13980.5	-179.508	-37.4203
13992.2	-159.392	-17.3047
14003.9	-152.672	-10.5846
14015.6	-153.102	-11.0143
14027.3	-153.601	-11.5136
14039.1	-153.151	-11.063
14050.8	-156.314	-14.2257
14062.5	-157.51	-15.4218
14074.2	-163.064	-20.9758
14085.9	-156.52	-14.4326
14097.7	-151.794	-9.70596
14109.4	-153.705	-11.6174
14121.1	-154.637	-12.5489
14132.8	-150.936	-8.84784
14144.5	-155.908	-13.8197
14156.2	-165.717	-23.6291
14168	-153.543	-11.4552
14179.7	-158.142	-16.054
14191.4	-153.443	-11.3549
14203.1	-152.143	-10.055
14214.8	-151.042	-8.95389
14226.6	-152.931	-10.8433
14238.3	-153.24	-11.1524
14250	-149.769	-7.68133
14261.7	-150.854	-8.76633
14273.4	-152.8	-10.7117
14285.2	-153.469	-11.3813
14296.9	-158.858	-16.77
14308.6	-158.297	-16.2092
14320.3	-156.472	-14.384
14332	-152.262	-10.1743
14343.8	-156.969	-14.881
14355.5	-162.178	-20.0905
14367.2	-154.085	-11.9975
14378.9	-155.857	-13.769
14390.6	-160.761	-18.6736
14402.3	-157.557	-15.469
14414.1	-157.754	-15.666
14425.8	-164.3	-22.2118
14437.5	-153.012	-10.9239
14449.2	-151.127	-9.03931
14460.9	-171.281	-29.1928
14472.7	-154.202	-12.1145
14484.4	-163.489	-21.4009
14496.1	-155.681	-13.593
14507.8	-152.272	-10.1847
14519.5	-151.611	-9.5235
14531.2	-156.17	-14.0826
14543	-161.072	-18.9838
14554.7	-155.503	-13.4153
14566.4	-150.731	-8.64365
14578.1	-151.512	-9.42383
14589.8	-155.55	-13.4623
14601.6	-159.725	-17.6373
14613.3	-157.949	-15.8615
14625	-166.613	-24.5253
14636.7	-163.388	-21.3007
14648.4	-161.876	-19.7885
14660.2	-163.048	-20.9597
14671.9	-163.454	-21.3657
14683.6	-155.391	-13.3032
14695.3	-151.777	-9.6897
14707	-158.659	-16.5708
14718.8	-159.367	-17.2794
14730.5	-159.838	-17.7502
14742.2	-156.592	-14.5038
14753.9	-150.927	-8.83945
14765.6	-157.344	-15.2561
14777.3	-160.103	-18.0148
14789.1	-153.332	-11.2443
14800.8	-158.293	-16.205
14812.5	-159.417	-17.3291
14824.2	-156.108	-14.02
14835.9	-161.155	-19.0677
14847.7	-157.103	-15.0149
14859.4	-152.647	-10.5595
14871.1	-155.918	-13.8307
14882.8	-152.579	-10.491
14894.5	-150.141	-8.05365
14906.2	-154.796	-12.7083
14918	-148.804	-6.71667
14929.7	-149.009	-6.92166
14941.4	-153.753	-11.6654
14953.1	-160.554	-18.4663
14964.8	-156.788	-14.7007
14976.6	-154.069	-11.9809
14988.3	-154.016	-11.9277
15000	-156.949	-14.861
15011.7	-155.58	-13.4918
15023.4	-152.276	-10.1886
15035.2	-153.165	-11.0775
15046.9	-159.642	-17.5546
15058.6	-152.222	-10.1344
15070.3	-153.768	-11.6805
15082	-152.684	-10.5959
15093.8	-157.7	-15.6126
15105.5	-166.843	-24.7548
15117.2	-154.517	-12.4296
15128.9	-151.117	-9.02942
15140.6	-154.275	-12.1868
15152.3	-161.237	-19.1491
15164.1	-156.204	-14.1158
15175.8	-154.457	-12.3694
15187.5	-153.022	-10.9346
15199.2	-171.374	-29.2858
15210.9	-165.788	-23.7004
15222.7	-157.111	-15.0235
15234.4	-154.807	-12.7191
15246.1	-155.078	-12.9906
15257.8	-164.619	-22.5312
15269.5	-161.32	-19.2324
15281.2	-167.285	-25.1971
15293	-154.084	-11.9964
15304.7	-153.895	-11.8069
15316.4	-168.33	-26.2418
15328.1	-153.4	-11.3122
15339.8	-148.671	-6.58353
15351.6	-151.461	-9.3728
15363.3	-157.87	-15.7827
15375	-154.995	-12.9077
15386.7	-149.702	-7.61444
15398.4	-153.83	-11.7423
15410.2	-166.187	-24.0994
15421.9	-163.149	-21.0608
15433.6	-155.057	-12.9697
15445.3	-157.651	-15.5633
15457	-159.585	-17.4969
15468.8	-165.358	-23.2697
15480.5	-160.371	-18.2836
15492.2	-162.073	-19.985
15503.9	-170.104	-28.0165
15515.6	-161.628	-19.5403
15527.3	-154.05	-11.9626
15539.1	-154.246	-12.1584
15550.8	-155.929	-13.8411
15562.5	-154.983	-12.8954
15574.2	-162.243	-20.1552
15585.9	-155.058	-12.97
15597.7	-149.332	-7.24408
15609.4	-151.374	-9.28656
15621.1	-157.641	-15.5536
15632.8	-165.197	-23.1089
15644.5	-155.558	-13.4702
15656.2	-153.979	-11.891
15668	-159.192	-17.1038
15679.7	-150.274	-8.18582
15691.4	-157.207	-15.1194
15703.1	-157.393	-15.3054
15714.8	-163.983	-21.8948
15726.6	-164.139	-22.051
15738.3	-168.328	-26.2402
15750	-159.792	-17.7037
15761.7	-158.904	-16.8165
15773.4	-156.35	-14.2617
15785.2	-154.378	-12.2902
15796.9	-155.514	-13.4258
15808.6	-164.317	-22.2296
15820.3	-167.37	-25.2823
15832	-156.363	-14.2747
15843.8	-156.277	-14.1889
15855.5	-155.092	-13.0041
15867.2	-152.343	-10.2554
15878.9	-154.014	-11.9267
15890.6	-158.907	-16.8196
15902.3	-156.219	-14.131
15914.1	-155.075	-12.9876
15925.8	-153.137	-11.0497
15937.5	-152.469	-10.3812
15949.2	-153.67	-11.582
15960.9	-153.566	-11.4786
15972.7	-152.973	-10.8849
15984.4	-154.075	-11.9871
15996.1	-156.96	-14.8718
16007.8	-154.162	-12.0742
16019.5	-154.819	-12.7312
16031.2	-153.175	-11.0872
16043	-152.594	-10.5062
16054.7	-153.215	-11.1271
16066.4	-165.508	-23.4198
16078.1	-158.261	-16.1729
16089.8	-157.544	-15.4562
16101.6	-161.113	-19.025
16113.3	-157.398	-15.3104
16125	-160.037	-17.9494
16136.7	-155.191	-13.1032
16148.4	-158.562	-16.4745
16160.2	-157.046	-14.9585
16171.9	-164.06	-21.972
16183.6	-157.961	-15.8727
16195.3	-157.295	-15.2072
16207	-155.494	-13.4064
16218.8	-150.721	-8.63309
16230.5	-150.459	-8.37146
16242.2	-155.081	-12.9929
16253.9	-160.245	-18.1569
16265.6	-166.605	-24.5174
16277.3	-166.522	-24.434
16289.1	-158.925	-16.8367
16300.8	-158.721	-16.6333
16312.5	-156.074	-13.9867
16324.2	-153.865	-11.7769
16335.9	-160.416	-18.3278
16347.7	-157.026	-14.9378
16359.4	-158.169	-16.0812
16371.1	-165.274	-23.1861
16382.8	-157.841	-15.7534
16394.5	-156.114	-14.0265
16406.2	-159.532	-17.4447
16418	-154.388	-12.3
16429.7	-158.228	-16.1398
16441.4	-158.88	-16.7922
16453.1	-158.223	-16.1353
16464.8	-162.41	-20.3219
16476.6	-154.39	-12.3026
16488.3	-156.263	-14.1755
16500	-161.245	-19.1569
16511.7	-155.757	-13.6691
16523.4	-156.898	-14.8105
16535.2	-161.271	-19.183
16546.9	-154.958	-12.87
16558.6	-157.011	-14.9232
16570.3	-158.663	-16.575
16582	-152.164	-10.0757
16593.8	-160.784	-18.6962
16605.5	-165.322	-23.2339
16617.2	-157.679	-15.591
16628.9	-156.807	-14.7192
16640.6	-159.84	-17.7519
16652.3	-153.937	-11.8489
16664.1	-151.198	-9.11059
16675.8	-158.921	-16.8331
16687.5	-157.339	-15.2507
16699.2	-155.534	-13.4464
16710.9	-154.89	-12.8018
16722.7	-158.642	-16.5538
16734.4	-160.099	-18.0108
16746.1	-165.751	-23.6627
16757.8	-154.699	-12.611
16769.5	-153.503	-11.4152
16781.2	-156.95	-14.8624
16793	-156.464	-14.3766
16804.7	-155.175	-13.0875
16816.4	-153.42	-11.3325
16828.1	-151.54	-9.45199
16839.8	-155.755	-13.6668
16851.6	-155.51	-13.422
16863.3	-151.247	-9.15951
16875	-153.386	-11.2978
16886.7	-156.49	-14.4023
16898.4	-149.028	-6.94012
16910.2	-154.744	-12.6562
16921.9	-157.625	-15.5374
16933.6	-150.854	-8.76654
16945.3	-149.932	-7.84418
16957	-168.656	-26.5677
16968.8	-154.462	-12.3737
16980.5	-154.476	-12.3883
16992.2	-157.211	-15.1229
17003.9	-158.634	-16.5464
17015.6	-164.661	-22.5727
17027.3	-170.992	-28.9041
17039.1	-166.53	-24.4426
17050.8	-165.05	-22.9626
17062.5	-161.146	-19.0582
17074.2	-159.94	-17.8523
17085.9	-174.093	-32.0051
17097.7	-164.888	-22.8
17109.4	-156.541	-14.4535
17121.1	-156.468	-14.3804
17132.8	-159.118	-17.0306
17144.5	-153.194	-11.1064
17156.2	-152.412	-10.3237
17168	-154.449	-12.3613
17179.7	-155.052	-12.9642
17191.4	-153.811	-11.7229
17203.1	-153.584	-11.4962
17214.8	-154.721	-12.6337
17226.6	-163.057	-20.9689
17238.3	-155.354	-13.2665
17250	-151.055	-8.96741
17261.7	-154.575	-12.4871
17273.4	-172.848	-30.7603
17285.2	-160.997	-18.9095
17296.9	-165.25	-23.1621
17308.6	-155.36	-13.2721
17320.3	-155.98	-13.8927
17332	-153.93	-11.8422
17343.8	-150.516	-8.42819
17355.5	-150.749	-8.6611
17367.2	-151.336	-9.24795
17378.9	-152.235	-10.1472
17390.6	-155.405	-13.317
17402.3	-158.489	-16.4016
17414.1	-157.423	-15.3354
17425.8	-154.706	-12.6187
17437.5	-159.817	-17.729
17449.2	-157.232	-15.1439
17460.9	-154.748	-12.6605
17472.7	-152.489	-10.4012
17484.4	-156.474	-14.3863
17496.1	-164.416	-22.3281
17507.8	-156.941	-14.8537
17519.5	-155.312	-13.2237
17531.2	-153.78	-11.6918
17543	-153.468	-11.3799
17554.7	-157.253	-15.1652
17566.4	-160.143	-18.0554
17578.1	-159.566	-17.4787
17589.8	-163.156	-21.0677
17601.6	-158.784	-16.6958
17613.3	-156.74	-14.6526
17625	-158.243	-16.1551
17636.7	-158.278	-16.1906
17648.4	-162.667	-20.579
17660.2	-170.438	-28.3504
17671.9	-155.406	-13.3181
17683.6	-151.266	-9.17844
17695.3	-151.3	-9.21228
17707	-156.258	-14.1703
17718.8	-166.596	-24.5078
17730.5	-157.154	-15.0662
17742.2	-154.296	-12.2082
17753.9	-158.422	-16.334
17765.6	-152.656	-10.5677
17777.3	-161.511	-19.4235
17789.1	-156.816	-14.7286
17800.8	-158.061	-15.9737
17812.5	-153.591	-11.5029
17824.2	-157.916	-15.8286
17835.9	-158.281	-16.1935
17847.7	-157.003	-14.9149
17859.4	-153.232	-11.1447
17871.1	-158.055	-15.9667
17882.8	-176.219	-34.1313
17894.5	-184.587	-42.4996
17906.2	-158.331	-16.2431
17918	-158.134	-16.0457
17929.7	-154.9	-12.8126
17941.4	-157.362	-15.2745
17953.1	-161.837	-19.7496
17964.8	-164.244	-22.1563
17976.6	-156.873	-14.7849
17988.3	-156.293	-14.205
18000	-162.356	-20.2678
18011.7	-160.353	-18.2655
18023.4	-161.84	-19.7519
18035.2	-154.328	-12.24
18046.9	-155.062	-12.974
18058.6	-160.803	-18.7153
18070.3	-154.993	-12.9048
18082	-152.189	-10.1007
18093.8	-156.505	-14.4168
18105.5	-166.798	-24.7107
18117.2	-161.088	-19.0006
18128.9	-155.759	-13.6717
18140.6	-153.418	-11.33
18152.3	-160.569	-18.4813
18164.1	-152.972	-10.8846
18175.8	-145.716	-3.62836
18187.5	-145.918	-3.83029
18199.2	-154.58	-12.4922
18210.9	-141.264	0.824006
18222.7	-147.722	-5.63422
18234.4	-138.731	3.35712
18246.1	-139.136	2.95169
18257.8	-139.357	2.7309
18269.5	-136.65	5.43756
18281.2	-134.127	7.96045
18293	-134.975	7.11264
18304.7	-141.509	0.57895
18316.4	-150.409	-8.3208
18328.1	-150.141	-8.05331
18339.8	-145.428	-3.33993
18351.6	-138.515	3.573
18363.3	-144.861	-2.77338
18375	-148.973	-6.88547
18386.7	-147.941	-5.85303
18398.4	-147.93	-5.84198
18410.2	-155.075	-12.9871
18421.9	-151.165	-9.07764
18433.6	-151.322	-9.23434
18445.3	-160.141	-18.0534
18457	-158.088	-15.9998
18468.8	-158.111	-16.0229
18480.5	-154.537	-12.4494
18492.2	-153.894	-11.8061
18503.9	-168.519	-26.4313
18515.6	-163.481	-21.3935
18527.3	-158.273	-16.1849
18539.1	-157.017	-14.9294
18550.8	-158.414	-16.3261
18562.5	-166.436	-24.3479
18574.2	-173.59	-31.5018
18585.9	-173.542	-31.4539
18597.7	-164.402	-22.3137
18609.4	-156.606	-14.5179
18621.1	-154.712	-12.624
18632.8	-157.659	-15.5713
18644.5	-172.264	-30.1758
18656.2	-159.369	-17.2809
18668	-159.601	-17.5132
18679.7	-163.25	-21.1617
18691.4	-158.623	-16.5352
18703.1	-155.457	-13.3693
18714.8	-155.171	-13.0829
18726.6	-155.985	-13.8976
18738.3	-163.006	-20.9184
18750	-155.175	-13.0875
18761.7	-154.939	-12.8515
18773.4	-160.619	-18.5312
18785.2	-165.738	-23.6505
18796.9	-156.963	-14.8754
18808.6	-158.352	-16.2644
18820.3	-165.052	-22.9638
18832	-169.08	-26.9922
18843.8	-155.16	-13.0723
18855.5	-158.992	-16.9042
18867.2	-165.661	-23.5736
18878.9	-158.021	-15.9334
18890.6	-168.207	-26.1187
18902.3	-162.864	-20.7758
18914.1	-163.715	-21.6275
18925.8	-161.381	-19.2931
18937.5	-157.196	-15.1082
18949.2	-159.773	-17.6853
18960.9	-158.852	-16.764
18972.7	-157.001	-14.9132
18984.4	-167.67	-25.5822
18996.1	-152.097	-10.0096
19007.8	-152.311	-10.2231
19019.5	-158.063	-15.9756
19031.2	-155.702	-13.6141
19043	-158.387	-16.2997
19054.7	-161.834	-19.7462
19066.4	-158.34	-16.2522
19078.1	-154.659	-12.5715
19089.8	-155.038	-12.9499
19101.6	-160.987	-18.899
19113.3	-160.696	-18.6085
19125	-157.53	-15.442
19136.7	-150.91	-8.82233
19148.4	-152.367	-10.279
19160.2	-164.81	-22.7225
19171.9	-161.821	-19.7332
19183.6	-158.024	-15.9364
19195.3	-152.34	-10.252
19207	-151.475	-9.38733
19218.8	-152.958	-10.8707
19230.5	-158.696	-16.6084
19242.2	-169.438	-27.3501
19253.9	-161.476	-19.3884
19265.6	-155.751	-13.6631
19277.3	-158.734	-16.6467
19289.1	-158.484	-16.3965
19300.8	-158.433	-16.3451
19312.5	-171.781	-29.6935
19324.2	-158.844	-16.7565
19335.9	-156.813	-14.7251
19347.7	-161.135	-19.0471
19359.4	-163.824	-21.7367
19371.1	-156.433	-14.3454
19382.8	-160.135	-18.0467
19394.5	-155.913	-13.8254
19406.2	-160.619	-18.531
19418	-161.798	-19.7102
19429.7	-166.622	-24.5346
19441.4	-162.352	-20.2637
19453.1	-155.239	-13.1511
19464.8	-155.933	-13.8454
19476.6	-161.157	-19.069
19488.3	-157.01	-14.9219
19500	-165.655	-23.5674
19511.7	-156.919	-14.8314
19523.4	-149.713	-7.6254
19535.2	-151.062	-8.97433
19546.9	-160.799	-18.7114
19558.6	-157.49	-15.4018
19570.3	-161.897	-19.809
19582	-159.312	-17.2241
19593.8	-159.183	-17.0948
19605.5	-167.3	-25.2126
19617.2	-163.072	-20.9843
19628.9	-156.488	-14.4004
19640.6	-158.246	-16.1578
19652.3	-158.528	-16.4399
19664.1	-171.491	-29.4028
19675.8	-160.825	-18.7377
19687.5	-161.288	-19.2
19699.2	-165.931	-23.8434
19710.9	-171.708	-29.6206
19722.7	-155.438	-13.3503
19734.4	-151.123	-9.03555
19746.1	-150.576	-8.48849
19757.8	-151.753	-9.66562
19769.5	-158.646	-16.5583
19781.2	-158.667	-16.5791
19793	-154.932	-12.8438
19804.7	-150.764	-8.67639
19816.4	-149.132	-7.04455
19828.1	-153.257	-11.1687
19839.8	-170.33	-28.2424
19851.6	-154.577	-12.4895
19863.3	-152.775	-10.6871
19875	-165.03	-22.9419
19886.7	-158.182	-16.0939
19898.4	-159.104	-17.0165
19910.2	-163.258	-21.1706
19921.9	-159.817	-17.7288
19933.6	-168.03	-25.9427
19945.3	-164.175	-22.0873
19957	-157.49	-15.4025
19968.8	-153.858	-11.7701
19980.5	-159.41	-17.3227
19992.2	-167.632	-25.5439
20003.9	-167.07	-24.9827
20015.6	-161.115	-19.0273
20027.3	-161.739	-19.6509
20039.1	-155.688	-13.6003
20050.8	-170.402	-28.3138
20062.5	-158.502	-16.414
20074.2	-183.949	-41.8611
20085.9	-162.07	-19.9819
20097.7	-169.514	-27.4259
20109.4	-157.815	-15.7275
20121.1	-157.835	-15.7474
20132.8	-162.39	-20.3019
20144.5	-161.875	-19.7871
20156.2	-167.795	-25.7068
20168	-155.065	-12.9775
20179.7	-152.709	-10.6216
20191.4	-156.715	-14.6276
20203.1	-162.338	-20.25
20214.8	-157.871	-15.7828
20226.6	-153.371	-11.2835
20238.3	-152.389	-10.3015
20250	-154.362	-12.2741
20261.7	-159.078	-16.9906
20273.4	-152.873	-10.7851
20285.2	-161.011	-18.9231
20296.9	-157.365	-15.277
20308.6	-155.719	-13.6317
20320.3	-149.914	-7.82669
20332	-152.277	-10.1894
20343.8	-170.147	-28.0594
20355.5	-159.094	-17.006
20367.2	-160.407	-18.3189
20378.9	-161.372	-19.2837
20390.6	-161.702	-19.6145
20402.3	-152.903	-10.8155
20414.1	-152.821	-10.7331
20425.8	-151.975	-9.88745
20437.5	-156.855	-14.7675
20449.2	-163.223	-21.1354
20460.9	-163.46	-21.3719
20472.7	-163.756	-21.6678
20484.4	-154.995	-12.9073
20496.1	-157.759	-15.6714
20507.8	-155.701	-13.6127
20519.5	-155.793	-13.7055
20531.2	-158.98	-16.8926
20543	-174.43	-32.3423
20554.7	-159.548	-17.4597
20566.4	-164.487	-22.399
20578.1	-161.751	-19.6628
20589.8	-159.745	-17.6572
20601.6	-162.422	-20.3339
20613.3	-160.146	-18.058
20625	-158.959	-16.8708
20636.7	-155.382	-13.2942
20648.4	-156.629	-14.5416
20660.2	-152.601	-10.5129
20671.9	-149.996	-7.90835
20683.6	-155.711	-13.6237
20695.3	-155.63	-13.5418
20707	-154.962	-12.8741
20718.8	-155.981	-13.8933
20730.5	-156.291	-14.2032
20742.2	-165.741	-23.6531
20753.9	-154.747	-12.6587
20765.6	-151.089	-9.00134
20777.3	-153.756	-11.6686
20789.1	-152.787	-10.6991
20800.8	-155.032	-12.9443
20812.5	-153.54	-11.4523
20824.2	-156.351	-14.2635
20835.9	-157.189	-15.1011
20847.7	-160.922	-18.8338
20859.4	-159.357	-17.2694
20871.1	-156.452	-14.3643
20882.8	-155.302	-13.2145
20894.5	-155.342	-13.2545
20906.2	-156.771	-14.6836
20918	-158.958	-16.8707
20929.7	-155.719	-13.6312
20941.4	-158.709	-16.6211
20953.1	-157.893	-15.8051
20964.8	-158.158	-16.07
20976.6	-159.714	-17.6265
20988.3	-153.315	-11.2269
21000	-151.748	-9.66016
21011.7	-159.761	-17.6728
21023.4	-174.779	-32.6916
21035.2	-180.534	-38.4467
21046.9	-168.409	-26.3211
21058.6	-159.3	-17.2124
21070.3	-157.695	-15.6071
21082	-162.15	-20.0621
21093.8	-157.501	-15.4134
21105.5	-156.326	-14.2384
21117.2	-159.457	-17.3691
21128.9	-151.527	-9.43933
21140.6	-152.268	-10.1797
21152.3	-159.603	-17.5149
21164.1	-158.791	-16.7032
21175.8	-165.035	-22.9469
21187.5	-161.76	-19.6719
21199.2	-164.175	-22.0873
21210.9	-166.901	-24.8131
21222.7	-159.502	-17.4137
21234.4	-156.522	-14.434
21246.1	-154.155	-12.067
21257.8	-155.147	-13.0591
21269.5	-156.922	-14.8341
21281.2	-158.399	-16.3109
21293	-156.086	-13.9978
21304.7	-156.644	-14.5565
21316.4	-162.326	-20.2382
21328.1	-171.733	-29.6456
21339.8	-159.533	-17.4454
21351.6	-158.934	-16.8457
21363.3	-167.06	-24.9725
21375	-156.76	-14.6725
21386.7	-155.588	-13.4997
21398.4	-153.923	-11.8355
21410.2	-161.182	-19.0938
21421.9	-162.83	-20.7424
21433.6	-163.066	-20.9782
21445.3	-173.85	-31.7623
21457	-166.751	-24.6629
21468.8	-159.701	-17.6132
21480.5	-166.475	-24.3876
21492.2	-161.033	-18.9449
21503.9	-160.801	-18.7131
21515.6	-154.192	-12.1039
21527.3	-156.461	-14.3727
21539.1	-163.683	-21.5951
21550.8	-163.828	-21.7404
21562.5	-165.497	-23.4094
21574.2	-168.049	-25.9611
21585.9	-158.159	-16.0708
21597.7	-163.53	-21.442
21609.4	-175.721	-33.6327
21621.1	-157.245	-15.157
21632.8	-158.055	-15.9673
21644.5	-157.978	-15.8902
21656.2	-155.319	-13.2314
21668	-153.804	-11.7159
21679.7	-159.439	-17.3515
21691.4	-157.567	-15.4794
21703.1	-151.539	-9.45117
21714.8	-157.198	-15.1107
21726.6	-166.784	-24.6963
21738.3	-159.176	-17.0883
21750	-161.74	-19.6523
21761.7	-156.674	-14.5865
21773.4	-154.909	-12.8217
21785.2	-161.778	-19.6897
21796.9	-154.933	-12.8452
21808.6	-153.241	-11.1527
21820.3	-161.935	-19.847
21832	-158.681	-16.5927
21843.8	-151.422	-9.33392
21855.5	-151.297	-9.20911
21867.2	-151.968	-9.88022
21878.9	-151.552	-9.46381
21890.6	-152.091	-10.0027
21902.3	-157.291	-15.2029
21914.1	-158.945	-16.8571
21925.8	-161.89	-19.8025
21937.5	-161.232	-19.1441
21949.2	-159.762	-17.6739
21960.9	-157.346	-15.2586
21972.7	-156.181	-14.0934
21984.4	-156.206	-14.1184
21996.1	-157.571	-15.4831
22007.8	-163.487	-21.3994
22019.5	-163.705	-21.6176
22031.2	-161.875	-19.787
22043	-169.306	-27.2186
22054.7	-169.441	-27.3534
22066.4	-171.18	-29.0927
22078.1	-160.638	-18.5505
22089.8	-156.466	-14.3784
22101.6	-156.347	-14.2592
22113.3	-154.082	-11.9937
22125	-153.651	-11.5633
22136.7	-156.406	-14.3185
22148.4	-154.292	-12.2045
22160.2	-158.309	-16.2213
22171.9	-152.782	-10.6939
22183.6	-154.304	-12.2159
22195.3	-164.583	-22.4951
22207	-167.218	-25.1305
22218.8	-157.275	-15.187
22230.5	-158.535	-16.4474
22242.2	-153.637	-11.5492
22253.9	-149.651	-7.56305
22265.6	-160.673	-18.5851
22277.3	-148.263	-6.17563
22289.1	-148.831	-6.74359
22300.8	-162.18	-20.0919
22312.5	-156.116	-14.0285
22324.2	-156.403	-14.3152
22335.9	-150.856	-8.76834
22347.7	-148.858	-6.77023
22359.4	-153.099	-11.0107
22371.1	-157.897	-15.8091
22382.8	-152.476	-10.3886
22394.5	-156.486	-14.3978
22406.2	-159.305	-17.217
22418	-159.976	-17.8887
22429.7	-163.865	-21.7769
22441.4	-165.29	-23.2024
22453.1	-160.498	-18.4103
22464.8	-163.409	-21.3214
22476.6	-155.924	-13.8367
22488.3	-160.376	-18.2887
22500	-161.414	-19.326
22511.7	-153.557	-11.469
22523.4	-153.588	-11.5002
22535.2	-160.599	-18.511
22546.9	-164.874	-22.7858
22558.6	-160.192	-18.1045
22570.3	-157.426	-15.3383
22582	-184.405	-42.3175
22593.8	-159.163	-17.0749
22605.5	-155.653	-13.5648
22617.2	-153.745	-11.6575
22628.9	-158.648	-16.5599
22640.6	-159.393	-17.3048
22652.3	-160.995	-18.907
22664.1	-156.146	-14.0585
22675.8	-153.46	-11.372
22687.5	-165.385	-23.297
22699.2	-169.583	-27.4954
22710.9	-163.092	-21.0043
22722.7	-162.121	-20.0332
22734.4	-155.103	-13.0154
22746.1	-158.044	-15.9558
22757.8	-178.006	-35.918
22769.5	-163.118	-21.0302
22781.2	-157.496	-15.4083
22793	-159.158	-17.0704
22804.7	-159.119	-17.0309
22816.4	-156.9	-14.8122
22828.1	-157.709	-15.6208
22839.8	-153.319	-11.231
22851.6	-150.26	-8.17255
22863.3	-151.132	-9.04379
22875	-154.06	-11.9724
22886.7	-179.858	-37.7698
22898.4	-153.62	-11.5322
22910.2	-155.9	-13.8121
22921.9	-167.476	-25.3882
22933.6	-154.357	-12.2691
22945.3	-156.27	-14.1821
22957	-154.785	-12.6972
22968.8	-163.59	-21.5019
22980.5	-154.671	-12.583
22992.2	-163.704	-21.6167
23003.9	-158.602	-16.5139
23015.6	-156.177	-14.0888
23027.3	-167.56	-25.4719
23039.1	-153.056	-10.9678
23050.8	-154.246	-12.1585
23062.5	-157.43	-15.342
23074.2	-156.101	-14.0134
23085.9	-156.438	-14.35
23097.7	-158.342	-16.2545
23109.4	-158.072	-15.9843
23121.1	-161.939	-19.8516
23132.8	-157.556	-15.4684
23144.5	-162.664	-20.5764
23156.2	-148.46	-6.37176
23168	-150.9	-8.81186
23179.7	-161.306	-19.2185
23191.4	-160.219	-18.1311
23203.1	-163.964	-21.876
23214.8	-164.6	-22.5121
23226.6	-155.199	-13.1107
23238.3	-154.44	-12.3522
23250	-163.315	-21.2267
23261.7	-160.35	-18.262
23273.4	-151.059	-8.97153
23285.2	-153.225	-11.1372
23296.9	-156.706	-14.6186
23308.6	-157.142	-15.0543
23320.3	-160.669	-18.5808
23332	-157.513	-15.4252
23343.8	-155.966	-13.8777
23355.5	-161.366	-19.2783
23367.2	-170.115	-28.027
23378.9	-152.161	-10.0731
23390.6	-152.979	-10.891
23402.3	-158.413	-16.325
23414.1	-153.975	-11.8877
[truncated: 49 more rows]
